# Supplementary material for: Quadruple Shape-Memory Organohydrogels with Adjustable Trigger Temperatures
Source: ACS Omega. 2025 Aug 12;10(33):37950–60. doi: 10.1021/acsomega.5c05082 (PMC12392180; doi:10.1021/acsomega.5c05082)
Supplement: Supplementary file 2 [file ao5c05082_si_002.zip]

Archive with 1 entries (1 files):
- Cyclic shape memory.mp4
